# Supplementary material for: Semantic control deficits impair understanding of thematic relationships more than object identity
Source: Neuropsychologia. 2017 Sep;104:113–25. doi: 10.1016/j.neuropsychologia.2017.08.013 (PMC5637130; doi:10.1016/j.neuropsychologia.2017.08.013)
Supplement: Supplementary file 1 — Supplementary material [file mmc1.xlsx]

## Sheet: set 1
PRACTICE	option1	option2	option3	correct	Task	Subtask
budgie	horsehair	swimming lesson	cage	3	Thematic	High strength
bagel	cream cheese	newsagents	kilt	1	Thematic	High strength
blueberry	sheath	holiday	punnet	3	Thematic	High strength
machete	trainers	coconut	race	2	Thematic	Low strength
willow	shade	war	vodka	1	Thematic	Low strength
xylophone	river	concert	garden	1	Thematic	Low strength
rowboat	vehicle	weapon	food	1	Identity	Superordinate
wool hat	vehicle	plant	clothes	3	Identity	Superordinate
orange	food	vehicle	weapon	1	Identity	Superordinate
ballet shoes	boots	ballet shoes	slippers	2	Identity	Specific
clogs	clogs	flipflops	wellies	1	Identity	Specific
almond	almond	brazil nut	cashew	1	Identity	Specific
SET 1
aubergine	animal	clothes	food	3	Identity	Superordinate
barge	vehicle	tree	sports equipment	1	Identity	Superordinate
blackbird	food	weapon	animal	3	Identity	Superordinate
boxer	animal	food	tree	1	Identity	Superordinate
budgie	vehicle	animal	footware	2	Identity	Superordinate
bullet	household item	weapon	clothes	2	Identity	Superordinate
cabbage	food	instrument	vehicle	1	Identity	Superordinate
canada goose	vehicle	plant	animal	3	Identity	Superordinate
caterpillar	animal	vehicle	food	1	Identity	Superordinate
daffodil	instrument	plant	animal	2	Identity	Superordinate
dates	animal	food	instrument	2	Identity	Superordinate
drums	animal	vehicle	instrument	3	Identity	Superordinate
eagle	clothes	food	animal	3	Identity	Superordinate
figs	animal	food	vehicle	2	Identity	Superordinate
finch	animal	clothes	footware	1	Identity	Superordinate
guitar	instrument	weapon	vehicle	1	Identity	Superordinate
herring	food	instrument	animal	3	Identity	Superordinate
kayak	tree	vehicle	animal	2	Identity	Superordinate
lifeboat	food	instrument	vehicle	3	Identity	Superordinate
limo	vehicle	animal	food	1	Identity	Superordinate
lolly pop	clothes	food	animal	2	Identity	Superordinate
pekingese	food	plant	animal	3	Identity	Superordinate
pigeon	food	animal	clothes	2	Identity	Superordinate
raspberry	food	animal	weapon	1	Identity	Superordinate
runner bean	vehicle	instrument	food	3	Identity	Superordinate
ski boots	food	footware	instrument	2	Identity	Superordinate
starburst	vehicle	food	animal	2	Identity	Superordinate
starling	clothes	animal	household item	2	Identity	Superordinate
trench coat	plant	clothes	instrument	2	Identity	Superordinate
yacht	clothes	vehicle	animal	2	Identity	Superordinate
bagel	baguette	tortilla	bagel	3	Identity	Specific
blue tit	budgie	blue tit	parrot	2	Identity	Specific
carrot	cauliflower	onion	carrot	3	Identity	Specific
chihuahua	collie	chihuahua	pekingese	2	Identity	Specific
clarinet	cello	clarinet	trombone	2	Identity	Specific
coach	coach	double decker	school bus	1	Identity	Specific
conifer	conifer	holly	willow	1	Identity	Specific
crane fly	cricket	tarantula	crane fly	3	Identity	Specific
cricket ball	football	cricket ball	golf ball	2	Identity	Specific
daisy	daisy	dandelion	poppy	1	Identity	Specific
digestive	jaffa cake	digestive	shortbread	2	Identity	Specific
fly	grasshopper	beetle	fly	3	Identity	Specific
ford	land rover	BMW	ford	3	Identity	Specific
kingfisher	kingfisher	magpie	puffin	1	Identity	Specific
lizard	lizard	chameleon	cobra	1	Identity	Specific
melon	orange	mango	melon	3	Identity	Specific
partridge	peacock	partridge	stork	2	Identity	Specific
plum	raisins	prunes	plum	3	Identity	Specific
roll	tortilla	bagel	roll	3	Identity	Specific
sandals	ski boots	sandals	ballet shoes	2	Identity	Specific
school bus	vw bus	school bus	coach	2	Identity	Specific
shreddies	shreddies	cornflakes	weetabix	1	Identity	Specific
siamese	siamese	persian	terrier	1	Identity	Specific
smart car	taxi	smart car	limo	2	Identity	Specific
spitfire	concorde	taxi	spit fire	3	Identity	Specific
squid	stingray	squid	jellyfish	2	Identity	Specific
stork	stork	swan	budgie	1	Identity	Specific
swordfish	swordfish	trout	seahorse	1	Identity	Specific
suit	track suit	space suit	work suit	3	Identity	Specific
xylophone	xylophone	violin	bagpipes	1	Identity	Specific
heels	orchestra	zoo	dress	3	Thematic	High strength
helmet	bicycle	ocean	cage	1	Thematic	High strength
hamburger	takeaway	curry	lake	1	Thematic	High strength
aubergine	millionaire	supermarket	wicker basket	2	Thematic	High strength
poppy	olympic	iron	field	3	Thematic	High strength
chillies	toy store	curry	egg	2	Thematic	High strength
bread roll	storm	stone	sandwich	3	Thematic	High strength
rowboat	lake	berries	pet	1	Thematic	High strength
snowdrop	egg	chutney	bouquet	3	Thematic	High strength
bagel	cream cheese	newsagents	kilt	1	Thematic	High strength
boots	ocean	mud	seeds	2	Thematic	High strength
smart car	petrol	garden	hospital	1	Thematic	High strength
basket ball	port	trainers	mould	2	Thematic	High strength
dagger	paddle	sheath	wax	2	Thematic	High strength
beetle	museum	smoke	rink	1	Thematic	High strength
bagpipes	pitch	tank	tartan	3	Thematic	High strength
double decker	party	London	baking	2	Thematic	High strength
snail	man	wedding	shell	3	Thematic	High strength
owl	curry	prey	snack	2	Thematic	High strength
digestive	city centre	chocolate	icepack	2	Thematic	High strength
sandals	brass band	summer	pest	2	Thematic	High strength
track suit	museum	jam	exercise	3	Thematic	High strength
brazil nut	nutcracker	garden	iron	1	Thematic	High strength
plum	coleslaw	army	supermarket	3	Thematic	High strength
fly	peanuts	printer	repellent	3	Thematic	High strength
rifle	colourful	target	evening dress	2	Thematic	High strength
almond	lane	snack box	wax	2	Thematic	High strength
broccoli	sugar	america	steamer	3	Thematic	High strength
apricot	punnet	soldier	repellent	1	Thematic	High strength
taxi	teacher	orchestra	city centre	3	Thematic	High strength
jump suit	bin man	milk	toast	1	Thematic	Low strength
banjo	radio	aircraft	chutney	1	Thematic	Low strength
mercedes	seeds	caravan park	allergy	2	Thematic	Low strength
cargo	cheesecake	rivet	pitch	2	Thematic	Low strength
raspberry	pool	toy track	stain	3	Thematic	Low strength
racing car	paddle	caterpillar	champagne	3	Thematic	Low strength
pistachio	magician	ice cream	net	2	Thematic	Low strength
hot air balloon	race	leaf	brass band	1	Thematic	Low strength
plane	lifejacket	grass	fin	1	Thematic	Low strength
cockroach	toy track	phone	science lab	3	Thematic	Low strength
submarine	pest	orange juice	toy store	3	Thematic	Low strength
pepper	cupboard	beach	jam	1	Thematic	Low strength
grapes	sick bed	electric	lessons	1	Thematic	Low strength
orange	trainers	cocktail	rubbish bags	2	Thematic	Low strength
chives	lead balls	cartoon	soil	3	Thematic	Low strength
chameleon	caravan park	street	pet	3	Thematic	Low strength
peanut	stone	pedals	butter	3	Thematic	Low strength
football	ocean	tickets	coal	2	Thematic	Low strength
hair brush	shop	leaf	woods	1	Thematic	Low strength
lab coat	quill	hanger	pedals	2	Thematic	Low strength
cashew	shotgun	curry	pet	2	Thematic	Low strength
onion	gravy	socks	plague	1	Thematic	Low strength
trumpet	church	fish	holiday	1	Thematic	Low strength
earring	parma ham	handbag	saliva	2	Thematic	Low strength
weetabix	cupboard	marathon	dead animal	1	Thematic	Low strength
lifeboat	toast	first aid	caravan park	2	Thematic	Low strength
yacht	dead animal	boots	sunbathe	3	Thematic	Low strength
cornflakes	rain	socks	factory	3	Thematic	Low strength
space suit	newspaper	rally	Seed	1	Thematic	Low strength
canada goose	frying pan	grass	orchestra	2	Thematic	Low strength
Set 2
bagel	food	sports equipment	weapon	1	Identity	Superordinate
blue tit	vehicle	clothes	animal	3	Identity	Superordinate
carrot	food	vehicle	household item	1	Identity	Superordinate
chihuahua	food	sports equipment	animal	3	Identity	Superordinate
clarinet	animal	clothes	instrument	3	Identity	Superordinate
coach	vehicle	animal	footware	1	Identity	Superordinate
conifer	tree	clothes	animal	1	Identity	Superordinate
crane fly	instrument	animal	vehicle	2	Identity	Superordinate
cricket ball	animal	plant	sports equipment	3	Identity	Superordinate
daisy	plant	weapon	animal	1	Identity	Superordinate
digestive	vehicle	animal	food	3	Identity	Superordinate
fly	animal	plant	vehicle	1	Identity	Superordinate
ford	tree	vehicle	animal	2	Identity	Superordinate
kingfisher	animal	vehicle	footware	1	Identity	Superordinate
lizard	animal	clothes	instrument	1	Identity	Superordinate
melon	footware	food	vehicle	2	Identity	Superordinate
partridge	instrument	food	animal	3	Identity	Superordinate
plum	vehicle	food	household item	2	Identity	Superordinate
roll	clothes	animal	food	3	Identity	Superordinate
sandals	animal	vehicle	footware	3	Identity	Superordinate
school bus	animal	vehicle	instrument	2	Identity	Superordinate
shreddies	weapon	animal	food	3	Identity	Superordinate
siamese	animal	instrument	sports equipment	1	Identity	Superordinate
smart car	animal	sports equipment	vehicle	3	Identity	Superordinate
spitfire	instrument	vehicle	animal	2	Identity	Superordinate
squid	food	animal	weapon	2	Identity	Superordinate
stork	animal	vehicle	instrument	1	Identity	Superordinate
swordfish	animal	vehicle	tree	1	Identity	Superordinate
suit	animal	food	clothes	3	Identity	Superordinate
xylophone	instrument	plant	sports equipment	1	Identity	Superordinate
aubergine	broccoli	aubergine	carrot	2	Identity	Specific
barge	battle ship	lifeboat	barge	3	Identity	Specific
blackbird	blackbird	blue tit	pheasant	1	Identity	Specific
boxer	boxer	bulldog	chihuahua	1	Identity	Specific
budgie	canadian goose	puffin	budgie	3	Identity	Specific
bullet	meat cleaver	grenade	bullet	3	Identity	Specific
cabbage	cabbage	carrot	radish	1	Identity	Specific
canada goose	canary	canadian goose	flamingo	2	Identity	Specific
caterpillar	centipede	caterpillar	dragonfly	2	Identity	Specific
daffodil	daffodil	daisy	dandelion	1	Identity	Specific
dates	figs	dates	apricots	2	Identity	Specific
drums	cymbal	drums	recorder	2	Identity	Specific
eagle	finch	tucan	eagle	3	Identity	Specific
figs	prunes	figs	dates	2	Identity	Specific
finch	finch	flamingo	seagull	1	Identity	Specific
guitar	flute	harp	guitar	3	Identity	Specific
herring	jellyfish	seahorse	herring	3	Identity	Specific
kayak	lifeboat	caravan	kayak	3	Identity	Specific
lifeboat	paddle boat	lifeboat	racing car	2	Identity	Specific
limo	limo	mercedes	tube	1	Identity	Specific
lolly pop	polo	fruit pastiles	lolly pop	3	Identity	Specific
pekingese	labrador	spaniel	pekingese	3	Identity	Specific
pigeon	puffin	toucan	pigeon	3	Identity	Specific
raspberry	raspberry	strawberry	cherry	1	Identity	Specific
runner bean	aubergine	runner bean	cauliflower	2	Identity	Specific
ski boots	ski boots	sandals	slippers	1	Identity	Specific
starburst	starburst	jelly bean	fruit pastiles	1	Identity	Specific
starling	stork	starling	blue tit	2	Identity	Specific
trench coat	fur coat	trench coat	jacket	2	Identity	Specific
yacht	yacht	hot air balloon	barge	1	Identity	Specific
flip-flops	seal	beach	countryside	2	Thematic	High strength
soap	pie	traffic jam	bath tub	3	Thematic	High strength
hair brush	zoo	dresser	curry	2	Thematic	High strength
cornflakes	breakfast	cliff	dance studio	1	Thematic	High strength
jellyfish	pastry	wine	aquarium	3	Thematic	High strength
racing car	cat walk	helmet	diary	2	Thematic	High strength
clogs	holland	seed	pie	1	Thematic	High strength
mercedes	iron	bouquet	motorway	3	Thematic	High strength
crossbow	target	pastry	juice	1	Thematic	High strength
grapes	lunch	bulb	slice	1	Thematic	High strength
fruit pastilles	club	sweet shop	juice	2	Thematic	High strength
yacht	dock	tea	decoration	1	Thematic	High strength
peanut	rainforest	orchestra	allergy	3	Thematic	High strength
lab coat	chocolate	scientist	beach	2	Thematic	High strength
locket	gift	puree	pastry	1	Thematic	High strength
onion	fashion show	wardrobe	frying pan	3	Thematic	High strength
cargo	jam	port	photography	2	Thematic	High strength
train	toy track	kitchen	bread	1	Thematic	High strength
pistachio	nutcracker	bow	bullet	1	Thematic	High strength
cockroach	pie	pest	charlie chaplin	2	Thematic	High strength
jump suit	christmas	zoo	painter	3	Thematic	High strength
canada goose	flock	knitting needles	attic	1	Thematic	High strength
sunflower	garden	war	first aid	1	Thematic	High strength
pitta	funeral	lunch	war	2	Thematic	High strength
football	hand bag	slice	boots	3	Thematic	High strength
plane	undergrowth	airport	monopoly	2	Thematic	High strength
submarine	bottle	mouthwash	navy	3	Thematic	High strength
grenade	soldier	pizza	band	1	Thematic	High strength
banjo	muffin	aquarium	strings	3	Thematic	High strength
tennis ball	racket	woods	nits	1	Thematic	High strength
rice krispies	marshmallow	show	flower	1	Thematic	Low strength
helmet	strings	leaf	horse	3	Thematic	Low strength
brazil nut	tongue	roadside	chocolate	3	Thematic	Low strength
coach	wood	grass	sick bag	3	Thematic	Low strength
swan	marina	desert	ice cream	1	Thematic	Low strength
mosquito	bone	camping	mantle	2	Thematic	Low strength
taxi	flute	phone	filling	2	Thematic	Low strength
rowboat	garden	shipwreck	café	2	Thematic	Low strength
broccoli	cheese	ocean	zoo	1	Thematic	Low strength
digestive	sandwich	coast	cheesecake	3	Thematic	Low strength
cherry	life jacket	lip balm	sea	2	Thematic	Low strength
heels	pain	steamer	lolly	1	Thematic	Low strength
sandals	mouth-guard	socks	wine	2	Thematic	Low strength
track suit	flour	sick bag	marathon	3	Thematic	Low strength
chillies	ship	hippie	pickle	3	Thematic	Low strength
bread roll	archaeology dig	toaster	greek god	2	Thematic	Low strength
bagel	marmalade	flowers	car park	1	Thematic	Low strength
stork	chain	supermarket	fish	3	Thematic	Low strength
puffin	perfume	jelly	camera	3	Thematic	Low strength
aubergine	barbeque	journey	race	1	Thematic	Low strength
hamburger	silver	kitchen bin	shell	2	Thematic	Low strength
rifle	strap	formal dinner	casino	1	Thematic	Low strength
smart car	electric	bulb	chocolate	1	Thematic	Low strength
spider	chips	yacht	attic	3	Thematic	Low strength
naan	show	pizza	teacher	2	Thematic	Low strength
basket ball	airport	cheerleader	film	2	Thematic	Low strength
snail	race	orchestra	newsagents	1	Thematic	Low strength
bazooka	mouthwash	aeroplane	jaffa cakes	2	Thematic	Low strength
budgie	holiday	ticket	flock	3	Thematic	Low strength
snowdrop	filling	soup	christmas	3	Thematic	Low strength
